# Supplementary material for: Characterization of Stem Nodes Associated with Carbon Partitioning in Maize in Response to Nitrogen Availability
Source: Int J Mol Sci. 2022 Apr 15;23(8):4389. doi: 10.3390/ijms23084389 (PMC9024680; doi:10.3390/ijms23084389)
Supplement: Supplementary file 1 [file ijms-23-04389-s001.zip]

Archive with 1 entries (1 files):
- ijms-1670752-supplementary.pdf
